# Supplementary material for: Plastid Phylogenomics and Plastomic Diversity of the Extant Lycophytes
Source: Genes (Basel). 2022 Jul 19;13(7):1280. doi: 10.3390/genes13071280 (PMC9316050; doi:10.3390/genes13071280)
Supplement: Supplementary file 1 [file genes-13-01280-s001.zip]

Archive with 5 entries (5 files):
- Figure S1.jpg
- Figure S2A.tif
- Figure S2B.tif
- Figure S2C.tif
- Supplementary_Material.pdf
